# Supplementary material for: Can Smartphone Apps Increase Physical Activity? Systematic Review and Meta-Analysis
Source: J Med Internet Res. 2019 Mar 19;21(3):e12053. doi: 10.2196/12053 (PMC6444212; doi:10.2196/12053)
Supplement: Multimedia Appendix 2 [file jmir_v21i3e12053_app2.xlsx]

## Sheet: Sheet1
Study Title	Author	Year	Country	Period of data collection ie. Year and duration of data collection	Target Population eg. "general inactive adults", "pregnant women"	Age ie. Mean, range	Gender of population	Sample Size eg. overall, intervention group and control group	Description of Intervention ie. intervention aim, what intervention participants received/participated in, duration of intervention, other protocol information	Was the App the sole intervention or did the intervention incorporate additional components? Eg. text messaging	Description of Control ie. Duration and whether any intervention was received	Description of App Features eg. step count, inclusion of social interaction, gamification features, goal setting	Was the app design based on a particular behaviour change theory? Eg. social cogntive theory	Outcome measured ie. MVPA or Steps	Objective Physical Activity Measuring Tool Used eg. accelerometers	Outcome Measure Time Points eg. baseline, 3 months	Secondary outcome measures ie. Weight loss, sleep	Engagement with the app eg. how often/long participants interacted with the app	Results Intervention Group ie. Objectively measured physical activity data, mean, standard deviation	Results Controlled Group ie. Objectively measured physical activity data, mean, standard deviation	Loss to follow-up	Additional Comments
mHealth Physical Activity Intervention: A randomised pilot study in physically inactive pregnant women	Choi, J.W Lee, J Vittinghoff, E Fukuoka, Y	2016
A smartphone "app" delivered randomised factorial trial targeting physical activity in adults	Fanning, J. Roberts, S. Hillman, C. H. Mullen, S. P. Ritterband, L. McAuley, E.	2017
Effectiveness of a smartphone application to promote physical activity in primary care: the SMART MOVE randomised controlled trial	Glynn, Lg Hayes, Ps Casey, M Glynn, F Alvarez-Iglesias, A Newell, J Olaighin, G Heaney, D O'Donnell, M Murphy, Aw	2014
Effectiveness of a smartphone app in increasing physical activity amongst male adults: a randomised controlled trial	Harries, T. Eslambolchilar, P. Rettie, R. Stride, C. Walton, S. van Woerden, H. C.	2016
Effects of three motivationally targeted mobile device applications on initial physical activity and sedentary behaviour change in midlife and older adults: A randomised trial	King A.C Hekler E.B Grieco L.A Winter S.J Sheats J.L Buman M.P Banerjee B Robinson T.N Cirimele J	2016
Increasing physical activity in stroke survivors using STARFISH, an interactive mobile phone application: A pilot study	Paul, L. Wyke, S. Brewster, S. Sattar, N. Gill, J. M. R. Alexander, G. Rafferty, D. McFadyen, A. K. Ramsay, A. Dybus, A.	2016
Short-term effectiveness of a mobile phone app for increasing physical activity and adherence to the mediterranean diet in primary care: A randomised controlled trial (EVIDENT II Study)	Recio-Rodriguez, J. I. Agudo-Conde, C. Martin-Cantera, C. Gonzalez-Viejo, M. N. Fernandez-Alonso, M. D. Arietaleanizbeaskoa, M. S. Schmolling-Guinovart, Y. Maderuelo-Fernandez, J. A. Rodriguez-Sanchez, E. Gomez-Marcos, M. A. Garcia-Ortiz, L.	2016
Assessing the Impact of a Novel Smartphone Application Compared with Standard Follow-up on Mobility of Patients with Knee Osteoarthritis Following Treatment With Hylan G-F 20: A Randomised Controlled Trial	Skrepnik, N Spitzer, A Altman, R Hoekstra, J Steward, J Toselli, R	2017
Efficacy of an mHealth intervention to stimulate physical activity in COPD patients after pulmonary rehabilitation	Vorrink, S. N. W. Kort, H. S. M. Troosters, T. Zanen, P. Lammers, J. W. J.	2016
